# Supplementary material for: Acridine Based N-Acylhydrazone Derivatives as Potential Anticancer Agents: Synthesis, Characterization and ctDNA/HSA Spectroscopic Binding Properties
Source: Molecules. 2022 Apr 30;27(9):2883. doi: 10.3390/molecules27092883 (PMC9100673; doi:10.3390/molecules27092883)
Supplement: Supplementary file 1 [file molecules-27-02883-s001.zip]

Archive with 1 entries (1 files):
- molecules-1673302-supplementary.pdf
